# Supplementary material for: MGMT epimutations and risk of incident cancer of the colon, glioblastoma multiforme, and diffuse large B cell lymphomas
Source: Clin Epigenetics. 2025 Feb 20;17:28. doi: 10.1186/s13148-025-01835-x (PMC11841191; doi:10.1186/s13148-025-01835-x)
Supplement: Supplementary file 5 — Additional file5: Sequencing coverage [file 13148_2025_1835_MOESM5_ESM.txt]

## 'Sample ID' = Sample ID
## 'Total number of sequenced read pairs' = Number of read pairs before the alignment
## 'Total number of read pairs that passed the filtering' = Number of read pairs successfully aligned to GRCh38
## 'Amplicon coverage' = Number of read pairs covering MGMT promoter area
## 'Amplicon bisulfite conversion rate' = fraction of unmethylated cytosines in CHG+CHH context
Sample ID	Total number of sequenced read pairs	Total number of read pairs that passed the filtering	Amplicon coverage	Amplicon bisulfite conversion rate
1	36544	34299	34173	0.996555103754153
2	38160	35252	35084	0.995629941850604
3	44204	42421	42275	0.995930028889801
4	40981	39979	39850	0.996600009590946
5	41206	39516	39378	0.996938956050407
6	38989	37050	36975	0.997422305330132
7	40298	38763	38668	0.997137891717791
8	37928	36108	36026	0.996012377922719
9	38071	36801	36687	0.997041645741822
10	36805	33135	32944	0.99504376160942
11	42280	40639	40523	0.996929363114265
12	49443	45841	45623	0.995076370895036
13	40703	38140	38046	0.996638722568751
14	46210	45898	45832	0.997292091818722
15	34545	32116	31988	0.995619064242142
16	38470	37707	37605	0.996403215924154
17	42429	37770	37578	0.995767042318156
18	45840	45097	44988	0.996766881222674
19	37204	32868	32737	0.995625149196624
20	41085	39975	39878	0.997655593499852
21	50821	47807	47675	0.996364181431515
22	53187	45547	45420	0.997706136614822
23	36144	33965	33820	0.995653961693089
24	38753	33996	33800	0.995533370519465
25	34235	32985	32887	0.995904002809328
26	50318	49335	49196	0.996412347603771
27	51333	50154	50024	0.997345736676222
28	44813	44453	44360	0.996626596140995
29	38619	36993	36821	0.995435281646611
30	47952	43967	43774	0.995187229171053
31	41888	39483	39367	0.995823849170039
32	36319	35317	35200	0.996509840911629
33	36424	34471	34346	0.995612725055943
34	34160	33831	33737	0.996534527774936
35	36953	34665	34541	0.996116697438088
36	39343	38505	38435	0.996743225481763
37	44180	40718	40572	0.996775928119931
38	41873	40412	40298	0.995764935486673
39	46764	43186	43034	0.995841783195021
40	35907	33792	33656	0.995635811829019
41	38780	35703	35544	0.995302952677845
42	52543	47308	47121	0.995458625763967
43	40608	40173	40074	0.996391578493368
44	35091	33994	33849	0.995556947232022
45	41729	40868	40691	0.995524963338124
46	45016	41049	40936	0.99680412234202
47	41410	37764	37596	0.995408403051857
48	38212	37559	37411	0.995423328846193
49	41323	40059	39942	0.996088795509387
50	43022	40991	40813	0.995377067425249
51	40216	39582	39517	0.996407456897957
52	42355	40407	40287	0.996845955922907
53	43138	42109	41981	0.995711307241085
54	34766	32418	32288	0.995374598328918
55	39640	34431	34314	0.996247451270724
56	39108	38355	38253	0.995522749601466
57	30695	30003	29938	0.997175602657475
58	44301	40532	40372	0.995695962482221
59	28508	26530	26476	0.996184103764155
60	40624	37549	37309	0.995051738004749
61	43401	40889	40718	0.995599893585334
62	40945	38661	38535	0.99670545006702
63	30454	29622	29532	0.996569010318066
64	25471	22031	21964	0.996773683508286
65	35848	35381	35311	0.996525848918516
66	52936	52220	52077	0.996773468601515
67	37438	35504	35407	0.996721356381935
68	43903	43415	43283	0.997154805488585
69	35994	35152	35045	0.995785318342388
70	38498	37053	36924	0.995302595054175
71	45789	41368	41218	0.995368249637565
72	39773	37470	37386	0.99612619769141
73	35577	34852	34753	0.995452011780072
74	31640	31217	31119	0.994965689905965
75	41227	39966	39863	0.996450922918482
76	50023	49545	49434	0.996796843643509
77	33486	31137	31006	0.996515333875729
78	42588	37718	37566	0.99497612797249
79	35131	32921	32772	0.995353142542858
80	43289	40816	40684	0.995683330412441
81	36535	35018	34932	0.996277719945743
82	44365	42108	41978	0.996027561346243
83	37274	35931	35831	0.996508040976348
84	38759	37888	37783	0.996273344434304
85	41975	40147	40067	0.996901452739441
86	44856	43098	43006	0.996163156773999
87	38131	35440	35257	0.995090001749052
88	35024	32599	32472	0.995138118378534
89	36368	35592	35441	0.995957135468013
90	35485	34577	34504	0.996165083455695
91	38716	36257	36086	0.995551153288188
92	38308	38115	38039	0.996565592752133
93	42279	36802	36570	0.995190279694795
94	46967	46526	46408	0.996808151575298
95	39520	37810	37624	0.995966109462907
96	42703	40683	40569	0.995815454877557
97	42566	37731	37537	0.995795446459234
98	44711	41494	41271	0.994822864671083
99	32803	32349	32258	0.99650542403812
100	38697	37604	37481	0.99565860933399
101	37773	36066	35977	0.995906672707637
102	38488	36643	36551	0.996043435200905
103	33283	31716	31600	0.995406466319818
104	42300	41749	41655	0.997431907767083
105	34522	33389	33307	0.996591488413115
106	41280	37348	37167	0.995297487199618
107	38161	36546	36410	0.995738611255506
108	34618	33628	33539	0.996716616523953
109	37354	35681	35452	0.994778163376436
110	48511	47161	47043	0.996844982551859
111	38364	37299	37186	0.996399073007708
112	51298	49212	49120	0.997557818930202
113	44954	44593	44498	0.996631544105159
114	38163	33421	33299	0.996337361511574
115	46370	45820	45721	0.997469131175975
116	43067	39778	39583	0.995055529895099
117	40799	38908	38793	0.996631688171914
118	37549	36075	35936	0.995417255746184
119	27796	27183	27074	0.995060870760088
120	36384	33046	32888	0.996151216452667
121	39160	36707	36611	0.997172233107405
122	37392	34510	34401	0.996267871638655
123	54870	47699	47475	0.99623977399426
124	35598	33771	33676	0.997166825059059
125	35589	34362	34230	0.996405273993471
126	40912	38997	38818	0.995322477563599
127	47685	46614	46458	0.995582131021324
128	33664	32363	32170	0.994414002994437
129	31178	30144	30023	0.995579055890801
130	35100	33549	33447	0.995867734457091
131	34149	33108	32987	0.995927178198573
132	43014	38118	37944	0.99551932246756
133	40607	37301	37139	0.99551495538797
134	40625	37191	37075	0.996674190411851
135	52407	51618	51509	0.997609277031031
136	32532	31790	31689	0.996556839838864
137	41075	36975	36772	0.995103981254879
138	32239	30705	30588	0.995348343126786
139	33793	33563	33500	0.997095127981745
140	39980	38643	38549	0.996127565395597
141	31772	31269	31177	0.995693376437232
142	42803	38719	38617	0.996665865120978
143	41720	39475	39314	0.995463550857071
144	36564	35859	35735	0.996465901737341
145	34787	32290	32086	0.995218202783384
146	44857	40914	40733	0.995301003970098
147	45672	44897	44815	0.996592604958245
148	39335	36234	36100	0.996852504366614
149	35339	33327	33190	0.995276688218206
150	41073	39881	39734	0.996074946548937
151	45219	44016	43892	0.996716641797618
152	40538	39154	39004	0.995596992767907
153	38633	37704	37587	0.996127161535217
154	41058	39351	39268	0.996499152151487
155	43599	41745	41621	0.995135807737171
156	34879	34240	34151	0.996913503665825
157	46616	44736	44566	0.995814493417646
158	40607	40132	40005	0.996324236524277
159	33081	32351	32254	0.996501043294229
160	33381	30371	30217	0.995429172136501
161	52346	51509	51377	0.996507101751622
162	44934	44554	44448	0.996860237972508
163	40440	40070	39933	0.996179559117208
164	43340	42044	41947	0.996725909611134
165	51015	50563	50374	0.996612264144447
166	44970	43591	43414	0.99537619328784
167	42723	39999	39867	0.995987216611809
168	40285	38209	38089	0.996553433270542
169	35530	34435	34347	0.995971083278698
170	31357	30352	30271	0.99638148163339
171	50565	50139	50028	0.997411184126797
172	40371	38078	37953	0.996665100588043
173	34101	32642	32513	0.995354409148948
174	41224	39146	39007	0.995790212600023
175	29587	28377	28272	0.996057072392242
176	38694	36608	36397	0.995041433667635
177	40230	36675	36514	0.995515479818247
178	49065	48512	48408	0.997544528096688
179	45711	45048	44909	0.996107223525775
180	42633	40572	40422	0.995726431323258
181	34964	32175	32049	0.996189376679788
182	38130	36233	35947	0.993551786971391
183	37171	36005	35917	0.996508741964192
184	42003	23980	23717	0.994392966877844
185	49026	47184	47029	0.995795205514743
186	34367	31104	30962	0.995705073796188
187	33731	33070	33000	0.997553837639342
188	35196	32635	32532	0.995901130093282
189	40790	39668	39586	0.997002651223234
190	40295	35891	35731	0.996079040222757
191	42100	38624	38436	0.995275006647463
192	41899	38532	38349	0.996135371574072
193	54907	54482	54384	0.997129223404248
194	38148	34956	34849	0.996509915628743
195	36623	35759	35655	0.99561307843876
196	38313	36097	35925	0.995515044604754
197	36303	35687	35589	0.997401441820306
198	43484	41349	41230	0.996615461459472
199	34623	34129	34020	0.996950265080779
200	42696	40389	40261	0.995938430273012
201	43469	41986	41860	0.997095097916553
202	46968	43734	43548	0.996022778768471
203	39782	39228	39132	0.996619611490669
204	42122	40917	40732	0.995334808623279
205	48631	46712	46605	0.996919900470292
206	43635	37030	36873	0.996347076893874
207	37117	36411	36331	0.997480540097761
208	31854	31618	31566	0.997118310660188
209	40719	40040	39938	0.996284333746509
210	49240	48133	48010	0.99715432464701
211	41253	37346	37150	0.995186095027099
212	44923	44147	44033	0.996541282258345
213	41366	37931	37716	0.995789004054398
214	34551	32869	32781	0.996478352009106
215	41144	38726	38585	0.995425761431928
216	53580	50909	50760	0.99728897350024
217	36455	34969	34795	0.995823887865338
218	34446	31899	31720	0.994792351149518
219	44109	42249	42134	0.996806029865323
220	37642	33973	33793	0.994451459616555
221	44184	42066	41872	0.995703868182132
222	39268	37824	37696	0.995816739115339
223	37932	34820	34684	0.996168560974211
224	33701	32780	32669	0.997027566668695
225	31673	30951	30868	0.997464355886527
226	42574	41473	41394	0.997443130463088
227	32888	29188	29046	0.995395932349454
228	36611	35509	35410	0.996423701590167
229	33617	31610	31527	0.996271906344774
230	38000	37528	37455	0.996557762341088
231	64522	42910	42397	0.994342842238289
232	44451	43280	43150	0.99668451001281
233	40610	38563	38469	0.995750547111921
234	43271	34250	34005	0.994746165020658
235	36898	36019	35954	0.996280299735917
236	46047	44931	44843	0.99702430671567
237	45329	42075	41908	0.99604921780998
238	38981	36289	36110	0.99485914368697
239	34522	33266	33146	0.996181215545815
240	48192	46837	46762	0.99824222328448
241	40013	38670	38586	0.996235620412467
242	41615	40781	40711	0.9964520945161
243	41068	40099	39944	0.995525293602743
244	52228	45923	45731	0.996363628215018
245	38121	33681	33487	0.994717245055071
246	31495	30659	30545	0.995160575541023
247	48067	46688	46546	0.996318853641898
248	25502	20806	20713	0.995476571038683
249	38629	37748	37646	0.997045386021573
250	42847	40920	40798	0.996432294428507
251	41787	41151	41005	0.996151014259336
252	48697	46654	46529	0.99655930392475
253	32395	29952	29879	0.996404939600595
254	37351	33967	33807	0.995108486829632
255	48003	46544	46457	0.997733605621388
256	30374	29644	29600	0.996912772373436
257	39523	37978	37835	0.99525542797097
258	44900	42366	42136	0.995112721813394
259	51444	27555	27281	0.994522251189235
260	27241	25618	25556	0.996673210491657
261	46002	45236	45111	0.996971599860531
262	33757	31990	31891	0.996123800013865
263	34458	33439	33334	0.995214759251706
264	42785	40211	40078	0.996328001921103
265	34223	33675	33599	0.996111648863164
266	47484	45235	45044	0.995263781384062
267	43587	41138	41005	0.996659088419236
268	38545	35496	35354	0.995639846002913
269	35876	33996	33862	0.995799330375788
270	30971	30645	30599	0.997009350223368
271	41703	40821	40717	0.99643895828941
272	44211	41519	41375	0.996422887888697
273	40936	40550	40484	0.997150704655581
274	40587	39863	39778	0.997014135241995
275	43382	41661	41506	0.995724851385005
276	42255	39211	38962	0.994875779064446
277	36557	34514	34369	0.996559039988838
278	52165	51559	51463	0.997394492077438
279	37225	34495	34320	0.994985531088566
280	46459	46065	45979	0.997449569695694
281	36451	35584	35461	0.995600873535012
282	41752	37813	37653	0.99558474144407
283	43353	42020	41905	0.995695386528969
284	24735	21766	21669	0.996271136558542
285	40055	39088	38978	0.996709298114548
286	43344	41459	41299	0.996069865755962
287	39176	35483	35303	0.995105229194059
288	40748	38586	38469	0.995598874428658
289	45663	44083	43938	0.995297725943057
290	38039	34818	34646	0.995274980458299
291	38076	36686	36604	0.996750206650927
292	43056	41869	41764	0.997227193636971
293	40799	37571	37411	0.995241574661662
294	45771	44375	44266	0.995763269849687
295	34623	32659	32565	0.99675015553537
296	44987	43376	43176	0.996118325938111
297	36550	33846	33700	0.995311470132896
298	49015	47723	47569	0.996301550815325
299	36807	35465	35319	0.995565644636612
300	39426	36038	35913	0.995513600771274
301	46809	38670	38432	0.994704495641165
302	34702	32169	32101	0.996602483573795
303	37698	36419	36337	0.99738036882059
304	34105	31681	31496	0.994575938522594
305	35493	35026	34966	0.996849131960629
306	41444	40705	40583	0.996913232186122
307	31394	30543	30456	0.996227624289617
308	38581	35514	35412	0.996727004523383
309	36672	34732	34655	0.996619072760523
310	33239	32452	32333	0.995192921723201
311	49336	46367	46180	0.995277676372098
312	43820	40683	40551	0.995932846716262
313	46346	43785	43668	0.99670071206864
314	35781	32690	32585	0.996713824841978
315	40114	38631	38554	0.996800218102958
316	48053	44636	44511	0.99649124034173
317	32617	28631	28454	0.995254719083488
318	43271	42828	42738	0.996802301909935
319	37116	35992	35889	0.996647585278852
320	38735	37799	37700	0.995845916313576
321	40254	39817	39724	0.996588820135173
322	34273	32432	32348	0.995521357782978
323	42736	40135	40002	0.995538045623662
324	40931	37241	37052	0.994912991663426
325	44408	43750	43627	0.996415881699891
326	42361	39892	39729	0.995345939356515
327	38744	36918	36804	0.995958279376757
328	27474	26167	26068	0.995820584794731
329	34527	33568	33468	0.996471886429288
330	41467	39913	39819	0.997122396906163
331	38931	37113	36993	0.996627292176948
332	35637	34473	34325	0.995775350928831
333	38765	36542	36403	0.995686532339955
334	47119	46234	46141	0.997417348323518
335	36730	34966	34844	0.996188413250553
336	39428	37980	37852	0.996541575161168
337	41047	39375	39245	0.995440248190279
338	39414	36103	35930	0.995370301779572
339	39664	36282	36142	0.996395400415309
340	30695	29299	29217	0.996299674113086
341	36221	33717	33597	0.995685029038859
342	34188	32744	32621	0.995843057002116
343	46653	44436	44248	0.995916176878305
344	38212	37390	37277	0.995912426023154
345	40929	38576	38367	0.995189995189995
346	46413	44123	44006	0.996520278236612
347	33280	30560	30414	0.994792594065225
348	37523	35141	35034	0.996644963305436
349	33837	32888	32828	0.995876564121339
350	45302	44595	44497	0.995894200256114
351	41260	38863	38732	0.996267764793265
352	34980	34391	34293	0.99553267607797
353	42520	39984	39886	0.996510572779293
354	36433	33791	33655	0.995834218296776
355	37287	35392	35162	0.994362765768045
356	47095	45504	45364	0.996187402648966
357	47861	43727	43506	0.994917267135195
358	44839	42428	42312	0.995769217375473
359	39389	37905	37781	0.995956446370087
360	46039	41505	41355	0.995929526721081
361	51994	51022	50940	0.997310996219529
362	44333	41903	41783	0.996271798069052
363	44389	42294	42119	0.996017369204286
364	42044	40276	40118	0.99569358420007
365	39195	37108	37018	0.996587928852104
366	29838	29172	29109	0.996408580132803
367	37879	37191	37112	0.996165350594232
368	41185	39170	39061	0.995928955342965
369	35230	34420	34318	0.996594817512472
370	40043	38785	38681	0.996358129585845
371	53109	47612	47442	0.996009348432256
372	37422	36593	36474	0.996502733921174
373	43685	38404	38248	0.996576047394838
374	41615	40889	40785	0.996917361293752
375	36986	33119	32971	0.995570604085718
376	38022	34729	34586	0.995618156106378
377	45646	43530	43365	0.995600275024131
378	39878	37496	37411	0.996534461484224
379	47511	45958	45709	0.99462839912893
380	41148	38303	38184	0.996388781862245
381	39254	38052	37970	0.99702959044156
382	44665	42465	42279	0.995763354022625
383	42965	42589	42515	0.996819592594995
384	43379	39242	39060	0.995317973491145
385	39675	39010	38799	0.994802543577915
386	37139	36055	35919	0.995261694385167
387	41559	37746	37653	0.996126897611787
388	45462	42413	42211	0.995477699875878
389	40993	39843	39732	0.996655702110785
390	46135	44038	43870	0.995912274453941
391	37895	37119	37037	0.997291603972314
392	36742	35805	35727	0.99626246294299
393	45703	42800	42661	0.995667430215231
394	38896	37960	37858	0.997077797855647
395	41065	40159	40083	0.996711613223518
396	47086	42622	42481	0.996709456814995
397	40415	34755	34634	0.996704144866229
398	33073	32006	31856	0.995131818110691
399	51347	49823	49670	0.995566193153062
400	39879	38635	38539	0.996831508734612
401	35928	33431	33312	0.996267709606453
402	44744	44267	44212	0.996716435827794
403	40465	37991	37855	0.995098342833345
404	39853	37944	37842	0.995558150125144
405	32510	32064	31980	0.996455383340302
406	35947	35330	35251	0.99684676406571
407	43096	36837	36713	0.996167104493364
408	31352	29400	29194	0.993913770862341
409	42149	41147	41019	0.995782220166836
410	39159	37533	37417	0.996721660362079
411	36279	34488	34400	0.995917269097464
412	43830	42251	42118	0.995558303818644
413	42611	39228	39134	0.996778287644014
414	32582	30543	30327	0.993921814853319
415	33843	33359	33292	0.996475123687384
416	44283	39693	39572	0.996670917581618
417	37561	35348	35257	0.996975114542329
418	42269	39673	39568	0.996974757535229
419	35167	27347	27159	0.996347154339664
420	46173	45665	45544	0.996953788756772
421	41777	39087	38980	0.996120498726207
422	39701	37121	36961	0.995209270858808
423	39027	38360	38297	0.996750411626014
424	45674	42362	42209	0.996235843365299
425	36242	33187	33048	0.995223180150951
426	46318	39981	39846	0.99608198169556
427	36197	33279	33167	0.995885735985958
428	36626	35749	35660	0.995741491286277
429	39208	38121	38048	0.995981285518489
430	35675	32886	32725	0.995294852933488
431	36425	31867	31701	0.995922000275134
432	40001	38881	38773	0.996546476891717
433	49789	42686	42525	0.995882160333987
434	44372	43898	43833	0.996887791643042
435	54688	54063	53934	0.997457506798722
436	37063	35616	35523	0.99630967441488
437	37860	32436	32309	0.995913332852803
438	47260	46267	46180	0.997250314504219
439	44209	38130	37910	0.994915867466182
440	34156	32923	32786	0.995444224683544
441	37216	36435	36185	0.994079376994286
442	47792	47404	47275	0.996607849036202
443	43138	40776	40699	0.996785715214108
444	42996	38538	38409	0.995623575050078
445	32169	30532	30409	0.995672097650757
446	37162	34895	34779	0.996693096853766
447	44428	43461	43382	0.996036898356679
448	38719	37383	37288	0.996819391602396
449	43564	40750	40627	0.996780943389822
450	41346	40660	40574	0.99712124406589
451	41798	38822	38712	0.996284365009874
452	48256	41628	41366	0.995336413848191
453	50772	48723	48597	0.996819639460383
454	43053	41291	41176	0.995963449169703
455	37116	36471	36388	0.995997070708866
456	37263	36103	36005	0.996518101757659
457	37497	35065	34924	0.995830300138119
458	39851	39202	39120	0.997026910182474
459	42536	40756	40590	0.995582106707024
460	33645	31126	31016	0.996516234215871
461	41479	37243	37123	0.996277254047029
462	35731	33142	33054	0.996639899720945
463	43267	37582	37401	0.994663601093328
464	48542	43541	43317	0.994288511198501
465	39336	36937	36813	0.996208441887336
466	47640	43178	43060	0.996115835201005
467	44192	43710	43605	0.996713186143511
468	41103	39254	39131	0.996328757480927
469	47660	43261	43147	0.996570451951272
470	43625	42700	42570	0.995921498876499
471	40398	39039	38896	0.996474954925681
472	45696	41880	41735	0.99611466081391
473	41472	39562	39459	0.996722963300727
474	45225	42766	42608	0.995696957160028
475	36514	34177	34062	0.996723007404315
476	41359	35853	35695	0.995913607409836
477	37173	36057	35937	0.996111414441033
478	47353	45602	45456	0.996668240099253
479	38978	36089	35934	0.995163633814633
480	38027	35755	35663	0.996272254687397
481	42909	40781	40605	0.995222607161748
482	41100	37231	37097	0.99598420754174
483	36515	34665	34515	0.995263559969442
484	38761	32206	32012	0.994978449710923
485	43319	41335	41185	0.99589700248591
486	40238	39762	39660	0.997153948593297
487	42089	41644	41537	0.995846578882634
488	33928	33294	33093	0.994949215998004
489	41060	40777	40702	0.9973410245185
490	43093	41088	40968	0.997090836747649
491	43005	41834	41737	0.99669504290578
492	42884	40838	40743	0.997251949392448
493	31666	30922	30814	0.996433720312618
494	41425	38286	38120	0.995450308831131
495	40335	38881	38726	0.99610672189477
496	34386	31666	31535	0.995792332980558
497	44497	41396	41291	0.997251457296683
498	38187	36345	36250	0.996605624964345
499	35219	32782	32680	0.995790279068938
500	41428	40752	40640	0.996364854943203
501	33666	31333	31182	0.995111434672308
502	52577	51796	51647	0.996368304761791
503	29858	28663	28565	0.996431462030142
504	39112	34072	33922	0.996465437866199
505	37612	33645	33465	0.995730989060415
506	41409	40647	40441	0.994845119610661
507	40503	39494	39338	0.995946056801614
508	31099	29530	29417	0.995606912566716
509	42958	41308	41223	0.996652432908415
510	40454	39646	39500	0.996230633481765
511	39104	33626	33478	0.996395180219555
512	41586	36083	35935	0.996588404436167
513	35753	34364	34267	0.996161210282049
514	39911	38096	37976	0.996584465716209
515	48034	46150	45968	0.996507241328931
516	40823	38922	38806	0.996823593971758
517	37053	36648	36529	0.996322273546721
518	36951	34706	34559	0.995797714439825
519	31612	29830	29727	0.996497317505465
520	44671	42574	42393	0.995059959519502
521	41408	39878	39764	0.996622742589518
522	36461	34716	34619	0.996401209982467
523	42739	38616	38460	0.995451249730276
524	40994	37538	37335	0.99532506681856
525	45723	43083	42930	0.996112813065676
526	41443	40654	40564	0.996702295242093
527	50228	49932	49834	0.99693387184839
528	46937	46379	46271	0.996315158939724
529	43018	38754	38582	0.995585707744326
530	37999	37338	37214	0.995765651996534
531	39158	37454	37314	0.99567206507455
532	32435	29999	29883	0.996407296046758
533	38633	36801	36691	0.995697249694567
534	43368	41513	41408	0.995970215660726
535	49246	46578	46351	0.994517610880713
536	38641	37689	37553	0.995173879394256
537	31062	29721	29673	0.997009198756355
538	39988	37100	36893	0.996480248358256
539	46797	44825	44693	0.997024256919328
540	44038	41313	41192	0.996533227894849
541	33851	32150	32034	0.995542137863949
542	49026	48211	48108	0.997410403982318
543	36850	34323	34211	0.996631063056964
544	45198	44604	44488	0.997327980466219
545	43366	39911	39785	0.996578371637039
546	36123	33203	33084	0.996290008346311
547	37141	35342	35227	0.996568922972755
548	34886	33706	33627	0.996725096356606
549	38509	35365	35284	0.997162112513499
550	38294	32930	32758	0.995910645211079
551	37299	34841	34656	0.995299044066495
552	36151	33870	33721	0.9951521795247
553	41615	39579	39457	0.996891821410536
554	48659	42411	42223	0.995578426314644
555	40741	39847	39744	0.995901909008556
556	47506	47101	47011	0.997163477828052
557	29717	27924	27822	0.996077286500073
558	35684	32885	32715	0.994827150131858
559	34418	32813	32678	0.995783500685895
560	40918	40179	40082	0.996656274974736
561	33578	32092	31978	0.995933379120595
562	34390	33665	33576	0.996613765863083
563	34867	34021	33895	0.995166811470605
564	37598	36513	36398	0.996329578075501
565	39845	38271	38143	0.995997104111871
566	39879	37511	37360	0.995663893120825
567	35368	34025	33883	0.995251136865548
568	58907	47107	46833	0.996154224831523
569	36614	34819	34698	0.995864892342395
570	38525	37804	37688	0.996280946245255
571	37160	35103	34992	0.996062824462723
572	33854	32071	31938	0.995599774561049
573	45221	44799	44720	0.996883212860148
574	50522	50002	49918	0.996926760462608
575	38312	37151	37011	0.995978459548181
576	40884	39756	39647	0.997017527008182
577	49139	37332	37165	0.996347551378798
578	42319	40171	39969	0.994762366696999
579	40452	38678	38547	0.996489266058511
580	42753	42035	41935	0.996514182716782
581	43517	41609	41501	0.996839613818953
582	40826	36855	36724	0.996840154313913
583	42736	41229	41074	0.995373536668146
584	40031	38136	38043	0.995817692508503
585	42311	41132	40975	0.996550775123893
586	30734	29508	29447	0.996373464678888
587	41367	40333	40215	0.996681199227747
588	45498	43329	43225	0.995974138363709
589	33883	31888	31759	0.99557131909697
590	47459	45624	45481	0.996090908855043
591	40151	37259	37143	0.995853184952836
592	36821	34428	34266	0.99507003387799
593	39054	37985	37874	0.996357641817946
594	41308	38771	38601	0.995266659680598
595	41800	40950	40822	0.996674038197018
596	44360	42675	42561	0.996050952932813
597	32389	30516	30431	0.996521925864552
598	46591	41382	41240	0.996705087162123
599	52299	51887	51783	0.997011955158474
600	42555	39562	39448	0.99681662042736
601	41516	39884	39733	0.995888895313341
602	36612	35375	35268	0.996199771479445
603	36292	34722	34606	0.995265703194425
604	42467	37984	37847	0.996051959633921
605	35246	34587	34492	0.99647576245737
606	43130	41186	41024	0.996813997404808
607	40486	37648	37422	0.994872520991472
608	39635	38651	38555	0.997227248098687
609	36176	33628	33485	0.995499262059982
610	40914	38129	37954	0.994947734036379
611	31300	28954	28876	0.996667526885649
612	31943	30405	30176	0.993869472429615
613	33612	31216	31138	0.996820424346344
614	52326	51434	51275	0.996295354211108
615	39490	38125	38023	0.99661365787225
616	37720	36165	36092	0.995555028510585
617	45772	40600	40440	0.996124159512998
618	39844	37325	37207	0.996266757772172
619	39617	37663	37567	0.997409364169331
620	24954	22943	22841	0.995000073695059
621	38534	37011	36915	0.99570086740703
622	41164	40147	40053	0.997107473120172
623	33731	31457	31320	0.995503168593282
624	54579	51146	50893	0.995012869481217
625	41852	37487	37287	0.995457799881441
626	38411	36381	36265	0.9962962828728
627	41437	40695	40570	0.997101455674127
628	35534	32767	32644	0.996514934655523
629	39841	38342	38189	0.995620948374191
630	44160	42576	42494	0.996005662965687
631	39881	38427	38284	0.995541587955576
632	42361	42019	41936	0.996886022489396
633	44045	42989	42883	0.995769824193673
634	39227	36838	36719	0.995614597799192
635	32238	30234	30094	0.995796324737673
636	41296	39551	39428	0.995663485418642
637	44120	39261	39037	0.995231821840712
638	38108	36908	36812	0.997077191888328
639	38312	36097	35992	0.996613139379187
640	45928	40606	40449	0.996042565079963
641	37927	33861	33783	0.997505514605349
642	39852	38351	38184	0.995708761247435
643	36342	35537	35429	0.996620788211848
644	39890	37399	37272	0.996398447330627
645	48702	46176	45995	0.995705817974676
646	52144	49155	49028	0.997302340372973
647	40195	39788	39695	0.996876486825465
648	41397	37646	37513	0.995724378744666
649	40770	37240	37089	0.996565266090898
650	33168	29955	29810	0.995158520187033
651	34652	32982	32899	0.996367232322858
652	68492	37429	37022	0.995004559996327
653	36108	34043	33865	0.995106162690553
654	44959	43530	43413	0.996509492245241
655	37614	36345	36249	0.996032986046307
656	43647	42611	42502	0.996176166159695
657	37776	36984	36882	0.996799156333462
658	41808	39002	38890	0.995665758558943
659	34976	34024	33927	0.996471675643008
660	35142	32838	32740	0.996460759425663
661	45651	42861	42735	0.995806855210816
662	37786	36166	36081	0.996508320979196
663	43197	42137	42037	0.997375642088731
664	41935	40391	40256	0.995536970135765
665	34229	33673	33571	0.996645804980474
666	35079	33093	32982	0.996628515450476
667	41926	40772	40696	0.996664279663351
668	39813	34305	34118	0.996177007243404
669	43101	42774	42666	0.996655898778459
670	35884	34041	33950	0.996252795003207
671	40915	35719	35543	0.995955996605415
672	28597	27709	27639	0.99665759319056
673	26932	24551	24461	0.995518115784484
674	45709	45010	44858	0.996364617942815
675	38511	33006	32882	0.995898612486384
676	30672	30260	30159	0.995661391165504
677	41466	39421	39282	0.99500715927355
678	34153	32776	32681	0.996845000464668
679	32546	31780	31711	0.996552625432609
680	41853	41172	41077	0.997090510398761
681	35794	33666	33535	0.995039630253562
682	43076	41743	41650	0.996531216210324
683	36235	34073	33944	0.996070416228086
684	41244	37813	37681	0.995869688038267
685	33935	33046	32955	0.996817798472448
686	42191	38351	38189	0.995454083845221
687	39463	37785	37662	0.996633751106452
688	40219	39766	39658	0.996055744527981
689	41390	40494	40373	0.996221388993366
690	37338	34552	34416	0.995611205176445
691	39597	37233	37121	0.996566461824967
692	41887	41139	41028	0.996639053357796
693	38557	34637	34469	0.994940470351383
694	44095	40107	39912	0.994714662888957
695	39488	36891	36739	0.995302570758021
696	44353	43716	43608	0.996234496117139
697	48568	44392	44168	0.995184318333732
698	43098	41339	41139	0.994841767521746
699	45418	44152	44032	0.99653195959667
700	37925	35861	35750	0.996512291956379
701	34000	32212	32102	0.996584839197781
702	39423	36405	36152	0.994264505953858
703	42673	41424	41325	0.996353808909314
704	38419	36934	36865	0.996797188054242
705	35619	34888	34806	0.996207408803346
706	30992	29197	29026	0.994554624377391
707	43652	39875	39697	0.995585377107064
708	39138	35846	35720	0.995791478138873
709	37026	35638	35522	0.996500861208725
710	31564	29810	29707	0.996560208537629
711	38864	37610	37541	0.996737673218671
712	45722	45143	45037	0.996789682168066
713	39607	36785	36683	0.996637517135866
714	41239	37749	37589	0.995671025403107
715	43163	41660	41526	0.995876477188232
716	41733	40719	40604	0.996747704004536
717	34323	30728	30633	0.996778267481121
718	33071	29763	29604	0.99512712488066
719	46043	43927	43763	0.996385462957468
720	50849	48090	47892	0.99593500503308
721	34909	32075	31934	0.995928565650755
722	41206	40394	40299	0.997154825118512
723	41213	40198	40142	0.996889510088804
724	39657	35091	34917	0.994807703940642
725	39674	39326	39243	0.997343840735431
726	41866	38010	37858	0.9959318762348
727	42346	40686	40557	0.996969527759296
728	42741	41115	40962	0.99543233928153
729	33050	32156	32029	0.995160450961718
730	40419	39263	39143	0.995215176548844
731	37213	36433	36286	0.996036022670475
732	41868	41336	41223	0.99714739566002
733	32932	30973	30823	0.995689009766559
734	40173	36847	36664	0.995738257533631
735	39946	36306	36095	0.994739960773824
736	40291	39111	38982	0.996242645119746
737	45479	41749	41622	0.995549122947152
738	43839	41145	40999	0.996815658531897
739	37218	35319	35211	0.996587608978036
740	41889	40160	39995	0.995657174805736
741	36683	34141	34032	0.996579798364086
742	35836	35502	35428	0.996973468521521
743	35457	34568	34478	0.996712220256631
744	41042	39805	39672	0.995320487600237
745	42422	38446	38281	0.996205088008248
746	47261	46337	46202	0.996297321719235
747	39599	36921	36835	0.996358994642408
748	29800	28556	28436	0.99592268938753
749	46909	45349	45260	0.99649345792208
750	42442	40418	40307	0.996812982143643
751	47664	45829	45678	0.996369841753649
752	46077	44923	44803	0.996479819376414
753	42611	41028	40961	0.996680607019013
754	31348	30625	30509	0.99646761596369
755	33768	32409	32320	0.996124518432193
756	34026	31341	31204	0.995484841969469
757	39261	37931	37770	0.995358702065704
758	42092	40650	40547	0.996163708237553
759	28365	25560	25471	0.996096360156146
760	39822	35164	34865	0.993933717102389
761	33897	30926	30823	0.995973586113036
762	37548	33453	33306	0.99543281560319
763	36382	35663	35584	0.996312225159472
764	41603	39216	39061	0.995436979124608
765	38468	35386	35173	0.995269272307898
766	41044	39131	39008	0.995300330353771
767	41152	38026	37871	0.995952674726199
768	46027	38039	37852	0.995739214833941
769	39122	37746	37634	0.996624009007184
770	50740	47567	47363	0.995443683471916
771	38676	35494	35330	0.995368435090131
772	41223	38982	38860	0.996400431021066
773	44352	43017	42908	0.996643836167696
774	34798	32723	32591	0.995552612232747
775	42800	41341	41251	0.996726083611182
776	42161	41685	41533	0.996214797555395
777	40512	39229	39120	0.996987946842553
778	37376	36384	36269	0.99566933403347
779	35044	34599	34517	0.996776867284834
780	46004	44285	44163	0.996521993029328
781	38722	37867	37784	0.996116218114587
782	36696	35982	35855	0.99640494934618
783	37980	36460	36312	0.995166573857308
784	41147	40235	40076	0.995976521896938
785	39668	37965	37779	0.995006857281739
786	37347	33634	33537	0.996658157145278
787	42257	41392	41295	0.996757134382537
788	48487	41216	40957	0.994648712301214
789	42832	42344	42253	0.996579445328364
790	22337	20176	20100	0.995215476936672
791	38841	37117	36921	0.994935004067679
792	33896	33673	33599	0.997263463891703
793	41150	40031	39855	0.995550302026475
794	34512	32084	31928	0.994898036617806
795	41932	37392	37179	0.995735987184745
796	44724	43989	43885	0.997161275563624
797	32278	30481	30376	0.995674823262688
798	46845	46481	46348	0.996307372124698
799	35640	34242	34145	0.996781844447479
800	36259	34672	34500	0.995326925283087
801	37093	35563	35398	0.995049541086181
802	42791	42041	41939	0.996770245940517
803	33962	32693	32606	0.996697940292557
804	40022	37046	36899	0.995979432285524
805	44727	44359	44259	0.996873721765872
806	38714	37412	37305	0.996154455472094
807	35749	33482	33354	0.996238219517715
808	44676	43681	43575	0.996838579066446
809	50249	48754	48643	0.996304822183984
810	36023	34109	34029	0.996431319665074
811	42475	40670	40529	0.995804215928439
812	35750	33845	33759	0.995870284813369
813	34815	34158	34077	0.996790102421741
814	33207	32813	32739	0.996774142621838
815	32015	29933	29814	0.995532594080925
816	33555	32647	32565	0.996778480736366
817	43357	41943	41826	0.997226445298587
818	48395	46376	46226	0.996425841987811
819	46220	42245	42023	0.995323185252927
820	37861	33580	33437	0.996142592344352
821	40737	36160	36037	0.995946074997248
822	39131	38307	38209	0.997263755176679
823	46970	41315	41113	0.995197969096587
824	38433	33075	32836	0.993914660039799
825	40310	37812	37678	0.995941328996639
826	41593	37758	37639	0.996700117344375
827	40375	39386	39287	0.996526690429764
828	41526	38479	38339	0.996049535883748
829	46168	43885	43740	0.995953366853095
830	43831	42932	42833	0.997604088415398
831	37496	36965	36888	0.996945602268744
832	35669	33365	33273	0.995666291999377
833	45927	43578	43330	0.994514348199166
834	43604	39992	39727	0.994812665449966
835	39526	37034	36941	0.996793376926961
836	40375	39026	38930	0.99668563298723
837	43663	41512	41381	0.99674315996496
838	42081	41538	41432	0.99686001946399
839	36942	36173	36085	0.996236412005462
840	48297	47368	47267	0.997021768367271
841	38625	37437	37325	0.996317806970145
842	40270	38980	38870	0.996467032360988
843	48427	46308	46225	0.997468867484776
844	43729	42459	42372	0.996879553892457
845	34410	32089	31944	0.995353643462516
846	43954	36634	36387	0.994136664750126
847	35578	34561	34383	0.995601424221314
848	39222	37017	36785	0.994625151346576
849	38697	35500	35277	0.99480617270794
850	46549	42095	41999	0.996961671824011
851	32202	31526	31452	0.99599748784614
852	36726	34809	34692	0.995690665471471
853	41529	38502	38404	0.996480578216323
854	41710	39598	39464	0.995248432732186
855	38496	37336	37227	0.996649566965688
856	29402	26821	26728	0.995984716550929
857	42033	38407	38293	0.99562234309005
858	39825	38172	38072	0.996474064821891
859	47652	43756	43540	0.995349699119517
860	44837	41292	41168	0.995568933723831
861	42392	40439	40314	0.996995607917426
862	32389	31952	31833	0.996130938695211
863	31244	30678	30614	0.996887448748224
864	40018	39270	39179	0.996732605214435
865	42065	40151	40027	0.995985001664873
866	39819	39007	38866	0.996508888770362
867	42004	41300	41176	0.996083165336029
868	35388	33217	33141	0.996365317763704
869	47380	46999	46876	0.996256051441439
870	37786	33824	33604	0.994580315157936
871	40949	39662	39478	0.995758285949302
872	39010	35907	35740	0.995553852022796
873	47665	44550	44417	0.996586302048477
874	36706	34100	34013	0.996875686531776
875	60258	22952	22247	0.988873424174213
876	42487	39915	39749	0.995597962701138
877	45061	37942	37737	0.995913168145966
878	32077	30084	29954	0.995111279984767
879	39075	37592	37495	0.996660689013892
880	45965	45489	45390	0.996717000379812
881	40153	39020	38889	0.996527227297919
882	42911	40377	40203	0.995320293305699
883	36820	35703	35625	0.99554713846279
884	37420	36353	36258	0.995746635448875
885	33776	31650	31555	0.995907072395372
886	35461	34733	34653	0.997286365132755
887	44964	44045	43924	0.995987145594392
888	50144	49013	48885	0.997262986409911
889	42247	34847	34677	0.996081585971409
890	52628	49405	49288	0.997621560696818
891	31514	29616	29501	0.995916063454439
892	27918	27028	26943	0.995890210315774
893	40172	38399	38283	0.995638340797241
894	39324	36479	36373	0.996349897027831
895	42686	36728	36482	0.995008841025197
896	34493	31737	31630	0.996589907013168
897	32808	30849	30708	0.99286720218636
898	39356	34494	34338	0.995945181496484
899	37722	34888	34730	0.995069861320066
900	39746	36998	36903	0.99680211603135
901	35978	33862	33774	0.996073849299616
902	38157	35223	35119	0.996646064499384
903	44020	41193	41032	0.995580454683541
904	37251	36631	36572	0.997013035015374
905	40620	37772	37663	0.996126244449213
906	44361	40507	40365	0.995665128931163
907	38730	37596	37442	0.995938522235937
908	38115	36794	36681	0.995251656211992
909	37396	35485	35271	0.99507502393752
910	32859	32156	32066	0.995579681012245
911	38749	37858	37728	0.996365071944174
912	36884	35680	35575	0.997272358022184
913	38201	34987	34853	0.995774110220376
914	41778	40941	40860	0.9959764934305
915	42257	39211	39133	0.99684908105521
916	42032	39398	39247	0.995411152867477
917	42858	41018	40888	0.995775142379072
918	40613	39310	39183	0.996440967106135
919	42239	38271	38020	0.994658756534581
920	44504	43066	42931	0.995948380943089
921	33689	30818	30673	0.995865201377554
922	34640	34039	33940	0.996713217835966
923	41691	39585	39449	0.996551617349776
924	37305	36249	36125	0.995910474667692
925	36284	35219	35057	0.995857546150324
926	42430	40875	40772	0.995915278290754
927	35809	35238	35105	0.996233123675112
928	45656	44402	44287	0.995898124509738
929	35331	33616	33474	0.995067191179557
930	39351	38796	38705	0.996814986737401
931	39809	37730	37624	0.99677157009285
932	45786	43548	43458	0.997328451283314
933	33232	32171	32085	0.995985805815832
934	38044	37096	37001	0.996103747141434
935	38084	36912	36825	0.995865083230486
936	31582	30540	30447	0.996790921691951
937	24235	23492	23339	0.994973793439448
938	43981	42715	42597	0.996547064507811
939	54510	54126	54010	0.996794238249946
940	47220	45745	45545	0.996515780198587
941	41730	37233	37095	0.996273739190768
942	61760	38282	37894	0.995049879713886
943	39978	36636	36451	0.994786740417262
944	42911	41777	41645	0.996075927461198
945	36398	33498	33338	0.995524726242565
946	43967	41140	41031	0.99683398742656
947	39175	37831	37728	0.99557649548021
948	37686	36571	36483	0.99584547201835
949	41016	40485	40390	0.996899124884594
950	38169	37645	37569	0.996782638502528
951	57172	53304	53027	0.995184992377381
952	38465	37339	37223	0.99606600165193
953	41752	39948	39820	0.996188248378054
954	37265	34300	34163	0.996211678257487
955	39535	36147	36006	0.995051480912311
956	42069	41657	41573	0.996884016263915
957	45895	44650	44523	0.995538413051678
958	27169	25917	25822	0.995455501058308
959	36650	35059	34962	0.996130487869422
960	36398	33628	33481	0.995444560374652
961	43031	41032	40859	0.995959047310589
962	44001	39623	39416	0.994867547434284
963	39107	38030	37852	0.995883136198872
964	35150	34434	34335	0.996529320921135
965	40286	37814	37690	0.995320349934532
966	50219	49244	49108	0.996666449846149
967	29434	28246	28156	0.996444999403215
968	41091	39911	39829	0.997246517814017
969	41560	40099	39982	0.995577216257954
970	43339	40870	40706	0.995659891403646
971	40267	39734	39614	0.995638833677467
972	43450	35715	35550	0.995898758769246
973	44445	43583	43447	0.996453162454687
974	36548	35198	35065	0.995810779652422
975	34154	31567	31473	0.996806673468382
976	36332	34929	34792	0.995453652071857
977	46862	44807	44583	0.995732189740783
978	46700	44570	44434	0.995732350117659
979	39181	37262	37154	0.996714187681977
980	49212	44431	44254	0.996079212908154
981	42205	41750	41659	0.997504920670344
982	42126	38349	38201	0.996139715517052
983	37884	36323	36205	0.996600605356181
984	41948	39237	39143	0.995988114843975
985	40557	39671	39573	0.99655832282848
986	39407	38694	38588	0.996734830691797
987	44390	41109	40995	0.996385657915326
988	41372	39602	39463	0.995199006754111
989	46994	42061	41833	0.995475967717415
990	35075	33899	33812	0.996752382473513
991	37599	34431	34296	0.995858729422942
992	36594	35152	35025	0.995735270248336
993	35733	35194	35101	0.996517668965793
994	35741	32718	32567	0.995787585179434
995	42000	37308	37183	0.996480459325411
996	33933	31146	31007	0.995552389483428
997	39030	37073	36944	0.995530675219907
998	40119	39296	39137	0.994887402022331
999	44403	43951	43824	0.996667010223975
1000	36506	34185	34061	0.995894959274806
1001	38402	36206	36101	0.996719234629003
1002	52667	51123	50751	0.994264190649005
1003	36863	35788	35697	0.996810899889893
1004	45854	45432	45360	0.99727863313485
1005	46013	45192	45081	0.996558577827711
1006	38771	35420	35334	0.996607438906737
1007	35650	33090	32943	0.995584221012503
1008	38273	35725	35557	0.995175528373875
1009	32549	32359	32317	0.997085088235329
1010	35329	32142	32002	0.995523221219612
1011	35373	35133	35084	0.996785267862352
1012	37010	34228	34069	0.995696729895541
1013	35038	32448	32327	0.996681523752138
1014	31499	29260	29105	0.99497515167779
1015	42199	39910	39770	0.995792229424373
1016	38121	35518	35408	0.995819856668261
1017	45201	41969	41843	0.997195711889838
1018	42232	39810	39666	0.995788374521406
1019	35664	35066	34968	0.996745707948354
1020	49362	47160	47051	0.996245834563631
1021	45774	43548	43359	0.995125275829615
1022	51420	46108	45876	0.995275116358433
1023	39234	38317	38237	0.996962419648557
1024	43160	41531	41392	0.996902339885153
1025	38467	35136	35010	0.996417103648785
1026	46779	43979	43787	0.995472603970706
1027	46700	45048	44944	0.99712412136726
1028	36723	35604	35484	0.995521062350637
1029	48377	44415	44249	0.995452604206902
1030	35445	34413	34306	0.996221804684547
1031	37033	35754	35644	0.99568666325148
1032	31380	29822	29710	0.99572217137843
1033	34176	31182	31046	0.995487760746778
1034	35394	33185	33059	0.995982418308393
1035	35910	33625	33466	0.995112037790514
1036	38661	36803	36678	0.996551216851947
1037	39288	37200	37097	0.996561563504247
1038	36874	33105	32936	0.995700226667652
1039	30255	28956	28824	0.995854843877951
1040	33971	30921	30739	0.994804642905959
1041	32779	31098	30996	0.995387755289393
1042	42336	40324	40247	0.99669667705433
1043	38755	38319	38225	0.996118204183909
1044	37085	36565	36497	0.99680284012506
1045	27906	26796	26689	0.995942839735246
1046	38774	35860	35702	0.995524373445028
1047	36446	35535	35422	0.996407893327022
1048	42031	31901	31706	0.995879287458753
1049	45864	44033	43764	0.99462837087321
1050	31954	31481	31397	0.996365036593397
1051	32909	31591	31419	0.994700649113911
1052	41482	39608	39510	0.997170906300768
1053	43032	38880	38715	0.995403244885923
1054	42630	40780	40640	0.996241919622113
1055	42664	40884	40736	0.995528005130779
1056	71615	42774	42453	0.995603642310827
1057	38071	36582	36463	0.995594212392354
1058	43224	40917	40788	0.996494081389205
1059	43216	42194	42055	0.996519715279047
1060	35703	33643	33535	0.996743338014906
1061	41923	39665	39540	0.996357837997446
1062	46457	45683	45555	0.996668365763618
1063	42234	39541	39422	0.99711596694314
1064	46091	44915	44817	0.996578542987332
1065	40119	38815	38713	0.996908048672915
1066	56582	55100	54994	0.996732800578841
1067	45955	42198	42075	0.996200687064784
1068	46005	42814	42638	0.995827258995314
1069	45233	43315	43165	0.996255989643138
1070	40850	39762	39648	0.997196921833116
1071	38534	35754	35562	0.995002085505355
1072	42294	39530	39361	0.9959568411692
1073	44517	43991	43894	0.99679878612392
1074	37374	36547	36422	0.996352206900806
1075	38159	34963	34806	0.995264714559112
1076	41568	40375	40250	0.995983755416422
1077	42082	41276	41149	0.996349884824656
1078	43476	41567	41459	0.995578346100573
1079	39624	36926	36800	0.995668800823793
1080	37306	34494	34370	0.996494428883564
1081	38472	37655	37587	0.996040379472222
1082	47957	45775	45632	0.996951755225804
1083	41954	40378	40245	0.996016505244003
1084	35062	33313	33199	0.995442815485436
1085	43872	42815	42669	0.99526964539343
1086	44949	43613	43498	0.995834282266974
1087	49775	49375	49283	0.997135467666378
1088	38451	38146	38065	0.996880559957916
1089	34935	32101	31969	0.99567800723814
1090	39332	37558	37376	0.995213420390127
1091	43432	42282	42159	0.996874954674454
1092	43138	41800	41493	0.993834285171806
1093	44620	37321	37114	0.995372961391775
1094	40529	38736	38616	0.996330937405301
1095	40399	37040	36862	0.995439924314096
1096	38823	37682	37557	0.996347153795347
1097	37029	35072	34931	0.995740128595701
1098	28037	26517	26442	0.996602141831785
1099	36675	34451	34353	0.995889209087952
1100	41663	37852	37737	0.995619595375259
1101	44627	40379	40162	0.995887420492242
1102	34668	31987	31806	0.995387085643001
1103	37586	34732	34571	0.995561603237251
1104	41073	38358	38186	0.99589680412958
1105	37416	34902	34789	0.996480045343314
1106	32104	30513	30386	0.995383793665994
1107	41190	37008	36818	0.995238051572374
1108	41954	41147	41036	0.996725278756301
1109	44094	38152	38015	0.995709723796621
1110	46466	44655	44542	0.997098969912404
1111	37596	35699	35563	0.995508688788155
1112	42113	39986	39857	0.995893528122253
1113	37927	36163	35980	0.995617733287581
1114	51570	51096	50994	0.997289434542567
1115	31136	29169	29066	0.996301877692361
1116	42112	39188	39031	0.995557254428987
1117	40140	37340	37218	0.996390553446126
1118	45886	43920	43795	0.996687649947058
1119	25440	25323	25297	0.997249941823751
1120	36141	34460	34351	0.996461910205798
1121	44150	42463	42371	0.996760601631953
1122	40671	38027	37903	0.995918385408441
1123	32612	32498	32470	0.997178144904927
1124	37857	35959	35799	0.995952875064591
1125	42563	38495	38345	0.995822049493964
1126	43725	39191	39084	0.996309333239594
1127	48451	46735	46599	0.996758707808515
1128	30075	27759	27643	0.996265224744162
1129	48550	47833	47718	0.99718090054745
1130	36167	34661	34537	0.996388298025695
1131	41309	38183	38061	0.99638243808477
1132	44813	36171	35942	0.99508510060631
1133	34864	32990	32822	0.994954014784054
1134	40027	35561	35421	0.996157493242
1135	45804	45239	45147	0.996180033332573
1136	42921	38837	38687	0.996025997675596
1137	41172	37108	36975	0.995594854324359
1138	41123	38713	38601	0.996762484124176
1139	50845	49390	49232	0.996404182442174
1140	39799	37948	37838	0.996541194641532
1141	40896	40398	40304	0.996752642849881
1142	39412	38398	38295	0.997135987934487
1143	40605	39320	39205	0.996621785101754
1144	50527	48512	48383	0.996406390417912
1145	42095	40090	39981	0.99560440629647
1146	32726	31599	31500	0.996518520648562
1147	34717	33403	33249	0.995781398759042
1148	37729	35668	35513	0.995539680412533
1149	39109	38026	37922	0.996692296532714
1150	41848	40825	40743	0.997019935603206
1151	36551	34712	34612	0.996777298555947
1152	32624	30478	30359	0.996137058997683
1153	35804	34628	34543	0.997215376803858
1154	40250	40031	39964	0.997016000774365
1155	42703	41469	41331	0.995884357366831
1156	41599	40385	40237	0.995757162561784
1157	45434	44311	44199	0.997162353267574
1158	39550	35703	35447	0.994061147176155
1159	39333	38125	38004	0.996687646262857
1160	43211	39870	39713	0.993927353236467
1161	39265	37295	37125	0.995013677042181
1162	38206	37284	37085	0.994686979877838
1163	37328	36609	36518	0.996323564028001
1164	40954	38621	38494	0.995439810888453
1165	39782	38575	38482	0.996055914867447
1166	34491	33335	33221	0.996388639673576
1167	46561	42179	42008	0.995528073280377
1168	37345	35927	35848	0.99652977144395
1169	33936	32676	32589	0.996142990712064
1170	34889	33666	33504	0.995353965454516
1171	39413	36961	36864	0.996083641220386
1172	37706	35914	35802	0.995877956457172
1173	32250	31820	31777	0.996830442417412
1174	41722	39269	39121	0.996200210878702
1175	35751	34124	33951	0.995063153244183
1176	37086	36512	36414	0.99653512360112
1177	44243	40568	40394	0.995691803688054
1178	33256	30879	30783	0.996272857798493
1179	39558	37960	37796	0.995841129851082
1180	43325	37756	37532	0.994913550987527
1181	35756	33810	33705	0.996049119269762
1182	46493	40388	40235	0.995582613999349
1183	42188	40158	39978	0.995778126961147
1184	33291	31294	31135	0.995534209817956
1185	43113	42508	42369	0.996319934867391
1186	36615	35481	35306	0.995495018236663
1187	45644	44059	43902	0.995633569043323
1188	41926	40178	40034	0.996026263063443
1189	44342	41069	40887	0.995598914659362
1190	33969	31760	31657	0.995443166362401
1191	41409	40172	40066	0.99653629276507
1192	36216	33124	33006	0.996060727832283
1193	38034	35339	35219	0.996176936807431
1194	33433	32519	32431	0.996637793368914
1195	57441	56447	56302	0.996769827763018
1196	36363	34116	33949	0.995417761933169
1197	43875	43454	43342	0.996564487695643
1198	42019	39035	38867	0.995608347282965
1199	43421	40918	40745	0.995961256435812
1200	44890	42794	42657	0.995697371580673
1201	43299	37797	37589	0.995777413438018
1202	42691	40323	40213	0.9955252923279
1203	47385	41747	41520	0.994991683893752
1204	35995	34208	34089	0.996496797498292
1205	30117	29549	29464	0.996730514335522
1206	49770	45554	45332	0.995267482804941
1207	40028	37455	37318	0.995678752765079
1208	39016	37417	37348	0.996864565359169
1209	42765	38372	38187	0.99543945746127
1210	40492	39292	39222	0.996003908200249
1211	37904	36571	36471	0.995540398927448
1212	34305	31395	31255	0.995438259628577
1213	44228	41367	41277	0.996430871437891
1214	35916	34487	34275	0.994460791620292
1215	46623	42473	42277	0.995041043061287
1216	41272	40101	39938	0.995863723249238
1217	46078	42768	42613	0.996302970797698
1218	39883	39440	39320	0.997092054882565
1219	50913	48601	48448	0.996624865085624
1220	40252	37727	37536	0.994779133381714
1221	42152	38609	38486	0.996142289332404
1222	34912	34084	33993	0.996627096401808
1223	42557	40758	40651	0.997139996869805
1224	30920	29096	28984	0.995508517093915
1225	41524	40024	39900	0.995903012852165
1226	38200	35327	35201	0.996095408579053
1227	46210	44543	44442	0.997296688378273
1228	31625	29676	29572	0.996440474568455
1229	38871	34544	34354	0.995617821566703
1230	42615	39034	38896	0.995431820696387
1231	39370	36926	36843	0.996579455405642
1232	47653	46092	45931	0.995554629436688
1233	44326	42530	42428	0.99739650265823
1234	33402	32269	32199	0.996696754053582
1235	34969	34332	34244	0.996746148194302
1236	32934	31952	31869	0.99654340896026
1237	36895	35915	35775	0.995393295811083
1238	35812	34038	33924	0.9955050615926
1239	35193	33019	32879	0.9951650090926
1240	42514	38814	38703	0.996632272593956
1241	44126	40397	40211	0.995601169246726
1242	35684	32131	32013	0.995816298634963
1243	39066	37683	37547	0.996355520291777
1244	39353	37815	37654	0.995682522005529
1245	36672	35354	35245	0.996209569598481
1246	35652	34757	34680	0.996756268370084
1247	38030	36533	36455	0.997348012013417
1248	41489	40282	40195	0.995752054231453
1249	45022	43756	43655	0.997203960265283
1250	34289	33125	33016	0.996353730519809
1251	32219	29244	29142	0.995900959186345
1252	35968	34619	34503	0.995643985831216
1253	40960	38552	38452	0.996435385562091
1254	44958	44106	43990	0.996955607652627
1255	36288	33198	33100	0.996633030208991
1256	42490	39785	39640	0.996095807883495
1257	34575	33891	33770	0.995483737326794
1258	51718	49380	49243	0.99634482606203
1259	41263	38123	37940	0.995124900565558
1260	43933	42682	42560	0.996527142393566
1261	39641	37598	37465	0.995335609235535
1262	43077	38329	38207	0.995569411404106
1263	47731	46564	46418	0.996328037419517
1264	34949	32817	32713	0.996081233840685
1265	38044	36373	36225	0.995927395829117
1266	48456	46617	46476	0.996276741190258
1267	45593	44422	44303	0.996786520909516
1268	43107	41200	41032	0.995391471307522
1269	33140	31234	31111	0.995864528107134
1270	32720	28718	28601	0.996153991709766
1271	48025	46444	46323	0.997132698799411
1272	37282	36188	36113	0.996048331721557
1273	40935	38945	38821	0.996614227382765
1274	52497	52044	51946	0.997377471694031
1275	43613	39651	39440	0.994956801192023
1276	40968	38342	38239	0.995887496557422
1277	45538	42663	42437	0.995895898137296
1278	42642	41458	41353	0.99721160899913
1279	35663	34605	34447	0.996329222062043
1280	46575	42749	42540	0.995463952554519
1281	44064	43208	43076	0.995787310959341
1282	43421	42282	42175	0.99566115677093
1283	44617	43762	43605	0.996122951015437
1284	39887	38964	38827	0.996581778220369
1285	47927	46950	46846	0.997264003087273
1286	37796	34559	34346	0.994882139760221
1287	39526	37776	37668	0.99680272076133
1288	40210	36521	36335	0.995230321244136
1289	36358	33970	33856	0.99612386246692
1290	40583	39788	39671	0.996991984138904
1291	33245	32653	32564	0.996641550858418
1292	41266	40215	40130	0.995970207549606
1293	37493	36393	36266	0.995695920765522
1294	47275	41068	40965	0.997124522148972
1295	40460	39204	39023	0.995595462684307
1296	46917	42127	41918	0.994832587965115
1297	39886	36839	36722	0.996021590948654
1298	31994	29766	29644	0.995853688914747
1299	35115	33934	33808	0.996783634904573
1300	39069	36493	36375	0.996570733618058
1301	36451	34696	34580	0.996863866398841
1302	51304	50919	50808	0.996806936469679
1303	41982	40895	40802	0.996269909817832
1304	47260	44150	44039	0.996681074521657
1305	32375	31434	31345	0.996421375772245
1306	43746	39799	39591	0.9948719620033
1307	40370	38217	38062	0.995710994285498
1308	38856	38044	37938	0.99665759225137
1309	36421	34205	34061	0.995325702966236
1310	43366	40569	40415	0.995676138759257
1311	39498	38212	38073	0.995578279474088
1312	43044	38921	38763	0.994876107513364
1313	41419	40302	40206	0.997340307510383
1314	52335	41925	41648	0.99503419228218
1315	44164	42612	42514	0.99696992377802
1316	40902	37495	37318	0.99561877722941
1317	37253	35132	35038	0.997212495925857
1318	36826	35806	35718	0.995948276391574
1319	49977	48011	47811	0.995033781394806
1320	44875	42995	42873	0.996987910359447
1321	48208	45359	45125	0.995904203879629
1322	44054	43094	42969	0.995593378174041
1323	40266	38704	38576	0.996823645152211
1324	47719	45374	45218	0.996376183776116
1325	44792	38720	38473	0.994719208614875
1326	36670	35010	34883	0.996213178739651
1327	38490	37678	37572	0.996320833530312
1328	42427	40719	40629	0.996487402512799
1329	40356	39827	39707	0.996068701038821
1330	39368	38967	38867	0.997032453259821
1331	47294	44367	44236	0.996457572896093
1332	34998	31465	31234	0.994164136920339
1333	37694	37201	37107	0.996658546191988
1334	37628	35884	35774	0.996527237286071
1335	40611	38577	38420	0.995090450913584
1336	39338	38580	38484	0.996463710575279
1337	41383	37895	37733	0.995451323272118
1338	44359	43503	43400	0.996175136131351
1339	38046	37129	37040	0.996836000651576
1340	38479	37155	37081	0.99593562945989
1341	39740	38667	38561	0.996342764556352
1342	54802	53874	53776	0.996823014878396
1343	35543	32950	32855	0.996133733540064
1344	36365	33015	32894	0.99640465266199
1345	37985	37220	37152	0.996900897125606
1346	40834	39019	38839	0.995948873388253
1347	33381	31331	31210	0.995806376159469
1348	37489	36074	35982	0.997139565130729
1349	38396	37717	37593	0.995730103193855
1350	42013	37674	37526	0.996126505649324
1351	49883	45090	44868	0.995259193504473
1352	38239	35736	35534	0.995792948884347
1353	34424	31083	30944	0.995123731147251
1354	42872	40765	40614	0.995287128662313
1355	42489	38565	38352	0.995071409743964
1356	41854	38053	37871	0.995873607717778
1357	34555	33634	33524	0.995246295739812
1358	36862	35723	35656	0.996624852629447
1359	40019	37725	37591	0.995662821025324
1360	35766	34509	34385	0.995215348788063
1361	45976	41786	41647	0.996478573958943
1362	40305	38301	38181	0.996699949669044
1363	35855	32943	32764	0.995266101512424
1364	35219	31573	31474	0.995270928832494
1365	59096	57920	57663	0.995357920648285
1366	35005	33617	33482	0.995751064289675
1367	43461	39673	39516	0.995802290132847
1368	37136	35368	35278	0.996419822026876
1369	35197	29796	29612	0.995335243653751
1370	45202	39740	39552	0.995785953133461
1371	46127	44931	44805	0.996844392393838
1372	41774	37967	37859	0.997000568893012
1373	44133	41022	40910	0.99662547393701
1374	38832	37175	36994	0.99507009792745
1375	31978	30956	30852	0.995917880262287
1376	39795	37913	37798	0.995965991025085
1377	35985	34778	34648	0.99606856845795
1378	37884	34711	34546	0.995655386367892
1379	32232	28507	28395	0.996346138303969
1380	44078	40563	40339	0.995245489504918
1381	41924	40394	40260	0.99565118753889
1382	31299	30808	30703	0.996102339674327
1383	39065	35518	35291	0.995412264935036
1384	35741	32411	32307	0.996298789638856
1385	40926	39779	39666	0.995642230692856
1386	40431	37766	37629	0.995982181549539
1387	41016	38861	38760	0.996709673263844
1388	32635	30253	30135	0.996474293785433
1389	39856	37738	37612	0.996176086294601
1390	46738	46016	45899	0.99644689824882
1391	41707	37968	37800	0.995293951611391
1392	34492	28228	28045	0.995395007095377
1393	37776	37340	37248	0.996399224219066
1394	33786	32822	32690	0.996183591384157
1395	36985	34940	34815	0.995618298537953
1396	39205	37909	37761	0.995485790043208
1397	40339	39238	39140	0.996197081919295
1398	39825	38268	38143	0.996065089259932
1399	39520	37806	37695	0.996521457158217
1400	31919	30183	30075	0.996026929780032
1401	39687	37660	37538	0.996455782802334
1402	40443	39383	39298	0.996207339698143
1403	46218	44396	44212	0.996717499056827
1404	29857	29518	29471	0.996643659255774
1405	36530	34452	34316	0.995762284021822
1406	43367	40752	40633	0.996467912188382
1407	54862	54394	54289	0.996663220664566
1408	41779	40255	40183	0.996460206683667
1409	44389	40455	40275	0.995307328273836
1410	43353	41940	41781	0.996260346481852
1411	38298	35440	35321	0.996424557498851
1412	36118	33001	32862	0.995951729251271
1413	38274	37683	37597	0.996131537528253
1414	33628	31547	31448	0.996375931067693
1415	44217	44037	43975	0.997427349394453
1416	39325	36988	36880	0.996784563663643
1417	40485	39176	39050	0.995788341952682
1418	40870	36008	35807	0.995359281166912
1419	33933	31603	31483	0.995729420952988
1420	46559	42166	42015	0.996571043004422
1421	39850	38385	38295	0.996261087261371
1422	41953	40742	40595	0.995939731226486
1423	48248	47929	47847	0.997018857665273
1424	45541	43377	43092	0.994140249180407
1425	51232	44530	44350	0.995516716559919
1426	43591	38349	38206	0.99633396609074
1427	31951	29828	29724	0.996489904302459
1428	31163	29355	29255	0.996712993602471
1429	39947	36742	36663	0.997220687563792
1430	34357	32988	32849	0.99617013820976
1431	42228	39565	39437	0.99566877166993
1432	37868	37003	36831	0.996038103684331
1433	34141	31601	31452	0.99460612923153
1434	44580	43371	43284	0.996526126240762
1435	50863	43277	43077	0.996216405179825
1436	45339	44499	44420	0.99766532101764
1437	34575	33994	33915	0.995726322967334
1438	38191	37261	37119	0.996299858010008
1439	33646	30520	30373	0.995931543783309
1440	34459	33273	33165	0.995924302234541
1441	41274	39409	39284	0.996445404977357
1442	35742	34543	34433	0.996884943259976
1443	41557	39554	39434	0.996786030296275
1444	44269	43414	43282	0.996552479239075
1445	41788	41089	41000	0.9967944765206
1446	41757	37521	37373	0.995980291494105
1447	32217	31340	31227	0.99698636350982
1448	35077	34426	34343	0.996666466750834
1449	43740	41794	41656	0.995847205012217
1450	36976	34754	34627	0.99626399069055
1451	37848	34253	34107	0.996245671892907
1452	49163	47363	47213	0.995285731214051
1453	35356	32881	32713	0.995039798031892
1454	36518	35235	35143	0.996673253969355
1455	43023	41986	41860	0.996806552399521
1456	44432	41420	41319	0.997249908407835
1457	40369	39229	39121	0.997102063755918
1458	49965	46951	46782	0.995474759394598
1459	41154	38050	37889	0.995195552039754
1460	45949	42765	42616	0.996266871506881
1461	40460	39341	39259	0.996914609767952
1462	42354	38623	38503	0.996450358489503
1463	47104	44980	44818	0.996163714727094
1464	39275	38893	38773	0.99644565250123
1465	38533	37308	37197	0.99545953842301
1466	32871	32644	32591	0.99676779584845
1467	35686	33492	33407	0.996556711435109
1468	39730	38337	38256	0.997154953635343
1469	33948	31240	31113	0.995125413684016
1470	35815	33647	33491	0.995917053858267
1471	40282	38233	38174	0.996905556714653
1472	34185	32586	32482	0.995790169020261
1473	41385	37061	36923	0.995945668476249
1474	42020	41005	40892	0.99654092821358
1475	36586	35464	35347	0.995959124584983
1476	28506	28149	28094	0.996228924106062
1477	43461	42701	42567	0.996063683575608
1478	37708	35817	35670	0.99590364198509
1479	38732	37765	37575	0.994743999822475
1480	46936	38831	38701	0.996275913591089
1481	40095	38460	38324	0.995681676734026
1482	38581	37204	37080	0.996012117176538
1483	39493	37849	37651	0.995125533009661
1484	38873	34841	34748	0.996959250683126
1485	51563	48083	47893	0.996391060849431
1486	44816	43230	43065	0.995397583341625
1487	34949	34193	34087	0.996865033933403
1488	42019	39291	39165	0.995800543342336
1489	35295	34760	34657	0.99676967123064
1490	46873	43900	43727	0.995475911474688
1491	41753	40531	40398	0.996222518677492
1492	49279	48598	48468	0.996827978766835
1493	33758	33272	33212	0.9958469445798
1494	46634	45643	45464	0.996128311710028
1495	43616	42769	42667	0.996301973924278
1496	45494	44526	44405	0.997270738880997
1497	44655	41939	41776	0.99548923769969
1498	31891	30753	30659	0.996759678138285
1499	40950	37678	37502	0.995621158692942
1500	42356	41815	41734	0.997234198499612
1501	37378	35662	35612	0.996904999916231
1502	44747	40367	40160	0.995494426308726
1503	41128	38791	38686	0.996486875446385
1504	39035	37257	37169	0.996730055023933
1505	35409	32728	32613	0.996390693408566
1506	40838	38016	37807	0.995421519583113
1507	51382	50446	50292	0.996774259044003
1508	34073	32373	32221	0.995305372587909
1509	31243	25566	25454	0.995925029624658
1510	26834	26133	26043	0.99583313309237
1511	38243	36705	36561	0.995781748041057
1512	34663	33350	33199	0.995098261139612
1513	35594	33285	33124	0.995371487293024
1514	46032	45594	45511	0.997338169949562
1515	33000	30115	29987	0.996155310536947
1516	36483	34287	34179	0.995602204603113
1517	41531	40812	40644	0.995828020059465
1518	36727	35965	35856	0.99539732528166
1519	43143	39264	39168	0.996845730623098
1520	38064	34930	34787	0.995379220539837
1521	43171	42123	41979	0.995550999102756
1522	37091	36187	36108	0.997186817578465
1523	36773	35067	34909	0.995397258977914
1524	37832	37103	37010	0.996233744890502
1525	41113	39321	39218	0.99666841354146
1526	33905	32857	32769	0.996688284589795
1527	35182	32057	31946	0.996368282867367
1528	48653	44848	44586	0.994606093278744
1529	41378	40428	40307	0.996584195124556
1530	41467	40940	40871	0.996807704039674
1531	47879	45256	45088	0.996056672310244
1532	39568	38893	38794	0.996536546743881
1533	40236	39250	39141	0.996522426127243
1534	36328	33993	33827	0.995775461639897
1535	35040	33066	32934	0.996342510947296
1536	40723	36669	36538	0.996509414420909
1537	39916	38321	38244	0.997088434104347
1538	43797	42855	42710	0.995564310996136
1539	38697	34468	34279	0.995407037243273
1540	40928	39231	39133	0.9965816759135
1541	38059	34477	34327	0.995642604882876
1542	37862	36146	35961	0.995130566381606
1543	42602	41680	41588	0.995553952556043
1544	33996	32602	32487	0.995500670849571
1545	45221	43684	43549	0.994625711272126
1546	43220	41902	41686	0.995102842206409
1547	40249	39099	39027	0.996677105722815
1548	42452	40463	40289	0.995620486881996
1549	34250	30652	30484	0.994804149011638
1550	33621	31789	31575	0.994319770344483
1551	48035	44385	44226	0.995677819974276
1552	43189	40609	40445	0.995630096456992
1553	40926	39799	39653	0.995610642101867
1554	38445	36664	36600	0.996866475235911
1555	37266	35807	35721	0.996577015130633
1556	43254	42649	42568	0.99754597332882
1557	34885	33231	33036	0.995431404893371
1558	29515	27646	27565	0.996808668898451
1559	47601	45395	45247	0.996120844856119
1560	36522	35072	34947	0.995954212589689
1561	32543	31183	31080	0.996087234618839
1562	45543	44492	44355	0.996709252750927
1563	37065	36308	36164	0.995986084999842
1564	43020	42273	42139	0.996503024562168
1565	42796	42022	41938	0.996873759397707
1566	46884	46108	45959	0.997389415214461
1567	47657	46624	46496	0.996806828854367
1568	49549	49131	49030	0.996759161867784
1569	36254	34349	34222	0.995574293427847
1570	36662	36040	35913	0.995459831989659
1571	42670	40872	40709	0.995164125864676
1572	35789	34749	34654	0.99610613154689
1573	45277	44692	44620	0.997320979737915
1574	33757	32169	32060	0.995878909148156
1575	39663	38295	38202	0.996728912259939
1576	38348	35891	35771	0.996429817353155
1577	38168	37379	37262	0.996390656559722
1578	32155	31323	31257	0.995915795282657
1579	39526	36677	36487	0.99490019814333
1580	45265	44587	44477	0.996551459529586
1581	45146	44170	44051	0.996896356525169
1582	48156	43893	43697	0.995093060674875
1583	33565	32075	31959	0.99630994654927
1584	37777	34723	34526	0.994416596357139
1585	37581	35514	35381	0.996045116387154
1586	39148	37314	37153	0.995750089518142
1587	39603	38020	37926	0.996785724646774
1588	32516	30988	30905	0.995825720474271
1589	38137	36120	35975	0.995440644718428
1590	39588	38677	38543	0.995931830268585
1591	37163	36281	36189	0.995923749235589
1592	35514	33985	33898	0.997181265030382
1593	35006	34307	34205	0.995648758949394
1594	41392	37566	37411	0.995032465114507
1595	32103	31166	31049	0.995623537132965
1596	38926	37479	37381	0.996767626338842
1597	43442	42028	41891	0.996397179390653
1598	39211	36992	36860	0.995575137600934
1599	48009	46539	46425	0.996310647181628
1600	34116	32353	32146	0.99445404231742
1601	21646	18666	18580	0.995937227391046
1602	38298	37071	36859	0.995479768736359
1603	40941	38744	38594	0.995526521791638
1604	32120	29780	29697	0.996728569069996
1605	33172	31783	31673	0.995682804908003
1606	41535	40573	40474	0.996164361098371
1607	41169	38695	38589	0.996011504473772
1608	42043	39281	39189	0.99581603648863
1609	40041	38706	38655	0.997103471533399
1610	40109	36818	36636	0.995248630410743
1611	36015	35130	35010	0.995840880098203
1612	35297	32770	32669	0.996863299047013
1613	35122	34539	34430	0.99652375606158
1614	48612	48221	48123	0.99748188323837
1615	38701	37488	37368	0.997167879500024
1616	49941	47406	47266	0.996705923341355
1617	39038	37313	37189	0.99589028423496
1618	38966	37990	37897	0.995972118536394
1619	39147	37735	37603	0.99568321965571
1620	38816	38212	38137	0.996641665656233
1621	43496	41169	41025	0.995804416852507
1622	36315	32269	32153	0.995515348270443
1623	45607	44008	43890	0.995869805037477
1624	35210	33664	33559	0.996377669052283
1625	43943	42164	41948	0.995473476936672
1626	36323	32413	32284	0.996225631802949
1627	43481	42139	42031	0.995902862728342
1628	61713	61177	61073	0.997070845632849
1629	39748	38117	37948	0.995232718049227
1630	41515	39693	39580	0.996783917853451
1631	41148	39124	38978	0.995722228443338
1632	40245	36866	36729	0.995573034016645
1633	32549	31805	31700	0.995786026928772
1634	50374	45001	44811	0.995438782142452
1635	40696	39084	38906	0.995825158055374
1636	42784	37831	37603	0.994398546271035
1637	40841	40126	40029	0.996229915588544
1638	32898	30398	30310	0.996761332777427
1639	37310	34177	33994	0.995028302574422
1640	40788	38225	38129	0.996533137356648
1641	35023	33120	32943	0.994599392441623
1642	37402	36680	36588	0.996744516003781
1643	41302	39283	39168	0.997171224211342
1644	40223	39641	39578	0.996775806715097
1645	41056	38487	38365	0.996652880148942
1646	43814	39332	39220	0.997043289781467
1647	38686	35759	35642	0.995915181950586
1648	34541	33089	33049	0.996725516073607
1649	40421	39667	39522	0.99506056678159
1650	40438	39722	39630	0.997188455488362
1651	35524	32959	32842	0.996235238029022
1652	42703	42219	42118	0.996669819822273
1653	40661	37937	37771	0.995296343682494
1654	37427	35943	35871	0.995941766886699
1655	36570	33869	33738	0.995430738445946
1656	38659	37120	36993	0.995622248798632
1657	48585	48021	47930	0.997227925581765
1658	34013	33285	33192	0.996350297534276
1659	43402	41106	40989	0.996656009751409
1660	47651	42917	42787	0.996631314587223
1661	39612	38461	38370	0.99710873767323
1662	49687	49027	48921	0.99565299926083
1663	41275	38722	38567	0.995297272950618
1664	38947	38091	37999	0.996567924745472
1665	37798	35965	35860	0.9965845806016
1666	46869	43797	43644	0.995481443909037
1667	36160	33420	33282	0.996327089306623
1668	32653	31603	31495	0.995580620746224
1669	41959	41390	41326	0.997073273265736
1670	41470	37057	36883	0.995736807173086
1671	36035	35049	34919	0.996246377105333
1672	40336	38775	38617	0.995315906469175
1673	42268	37451	37245	0.995319076093052
1674	53507	53134	53033	0.996733650621484
1675	42589	41982	41868	0.997062250190302
1676	48847	41959	41784	0.997248956146836
1677	32217	30249	30127	0.995684707492185
1678	37926	34881	34780	0.996676258790511
1679	38213	35853	35699	0.995778938633098
1680	34047	32899	32779	0.995039339767164
1681	33659	31550	31390	0.994969698927349
1682	40288	37679	37585	0.996506566816749
1683	27328	26010	25882	0.995937739952492
1684	39865	39433	39302	0.995632425454231
1685	38967	38505	38414	0.996826085183458
1686	23746	19913	19804	0.995077947402725
1687	36235	34347	34245	0.996557934174109
1688	42759	39743	39588	0.996143359486795
1689	41508	38770	38582	0.995030719434568
1690	53785	52956	52839	0.996736588894309
1691	47074	44360	44197	0.996069578621989
1692	43671	42322	42191	0.996291914003667
1693	43431	38684	38518	0.995282102032799
1694	46927	44515	44409	0.995942904117954
1695	38422	36464	36345	0.99607742056083
1696	40209	39692	39611	0.996295263033388
1697	44773	43966	43824	0.996696541506179
1698	42927	41052	40912	0.995619774385983
1699	26322	26026	25970	0.996253100585462
1700	39933	39529	39388	0.996631418324888
1701	45472	44752	44592	0.996353230908205
1702	43662	42416	42299	0.996449206224408
1703	45807	43998	43790	0.995748932014225
1704	40132	38267	38176	0.995797019742525
1705	42514	41249	41099	0.996644711190113
1706	54545	53807	53701	0.996898804970741
1707	35451	33609	33497	0.996054940044911
1708	32244	31202	31096	0.99646847015163
1709	36903	34322	34117	0.994936236901056
1710	33924	31773	31676	0.995933558194719
1711	36823	35185	35102	0.996994143292179
1712	51116	49791	49661	0.996562368640239
1713	35986	35520	35408	0.996486447675719
1714	38573	37466	37381	0.996751257433418
1715	46427	44165	44048	0.996791352387812
1716	51506	51185	51086	0.996970982281149
1717	44622	41632	41460	0.995666937889883
1718	40895	38687	38547	0.995823974408329
1719	31186	28242	28103	0.995949814324098
1720	52602	46468	46302	0.995761818952241
1721	43497	40127	39959	0.995252536099227
1722	35581	32660	32538	0.994831723595948
1723	39307	34833	34631	0.995829288624754
1724	44792	39461	39290	0.995551895005406
1725	39237	33526	33332	0.995137220753674
1726	36089	34174	34099	0.996810875408999
1727	36434	34396	34268	0.995797891170892
1728	37757	36076	35969	0.996924376757582
1729	42484	41349	41259	0.997220044481771
1730	37756	34675	34549	0.996029443182911
1731	46398	42452	42312	0.995639835017103
1732	37618	35116	34969	0.996133316301245
1733	38606	37731	37619	0.996861089989491
1734	46229	43624	43492	0.995759113016943
1735	32556	30245	30154	0.996601919653477
1736	31744	29426	29281	0.994990556148777
1737	39438	37547	37415	0.99632293239033
1738	30402	28838	28744	0.995618664757753
1739	34399	33927	33832	0.996515678125895
1740	39759	38260	38130	0.995972214213759
1741	49644	46327	46162	0.996313719600957
1742	38220	32582	32392	0.996000245492706
1743	40742	38398	38291	0.996788471519508
1744	26106	25569	25484	0.996141669348225
1745	30987	30299	30202	0.996808956002885
1746	34780	33630	33506	0.995932139017228
1747	44109	42387	42251	0.997031622884569
1748	35418	33515	33387	0.995391247233368
1749	38598	36921	36808	0.996493415358124
1750	42750	39664	39493	0.995021392038305
1751	52258	51243	51119	0.996997790078272
1752	36675	35425	35276	0.995534631275089
1753	44772	43341	43209	0.996852021268138
1754	47652	44703	44551	0.995231255148547
1755	46533	45793	45699	0.997408781479421
1756	44001	41128	40954	0.996047793681218
1757	36332	33523	33423	0.996566148935834
1758	45008	42518	42390	0.996058092249056
1759	21991	19963	19904	0.996238928382679
1760	26617	25146	25066	0.996104374515484
1761	43805	42805	42653	0.996178745764581
1762	46127	41974	41873	0.997664821209336
1763	33064	29612	29436	0.99483640416302
1764	50002	49410	49276	0.996653493190658
1765	52254	51746	51652	0.996889736955832
1766	50472	42747	42522	0.995344679369228
1767	39735	36663	36479	0.99580908965386
1768	36878	34733	34633	0.996436697640093
1769	29819	29665	29593	0.996528765083102
1770	38636	37381	37267	0.995906882645737
1771	42121	41271	41174	0.995761554950988
1772	40466	37718	37581	0.996075159898987
1773	45039	43170	43009	0.996186984089542
1774	42533	40585	40438	0.995726874675735
1775	44846	43566	43342	0.995169067478119
1776	34130	32290	32146	0.995676926504889
1777	35145	34333	34215	0.996300416017625
1778	42066	39959	39816	0.996427290660999
1779	34511	33131	32984	0.995445236228804
1780	45309	43541	43364	0.995991876532449
1781	39007	37255	37117	0.995518637972481
1782	44081	43037	42892	0.996206375784331
1783	39072	37807	37708	0.996531103352866
1784	35234	32827	32712	0.995509893485089
1785	38716	36943	36865	0.996923752789639
1786	33946	33196	33098	0.996172772884022
1787	39588	36657	36485	0.995657968913733
1788	36325	35304	35166	0.995239305787491
1789	35168	34008	33864	0.995445600787438
1790	35887	34572	34494	0.996639439174614
1791	37989	36218	36120	0.996857757927345
1792	38690	35680	35537	0.996076561350916
1793	36827	34772	34670	0.996427625911531
1794	35265	33476	33337	0.995500473202514
1795	41533	40945	40830	0.996199247912957
1796	35737	33212	33080	0.996434927743625
1797	35424	34390	34258	0.995731829727064
1798	29493	28925	28854	0.99678353824092
1799	43967	41793	41683	0.996718003365287
1800	47042	46458	46342	0.996760474759055
1801	33704	33234	33184	0.996258132811799
1802	45868	42662	42461	0.994834201974164
1803	39060	37188	37086	0.995653921484186
1804	38010	34534	34389	0.995378080228021
1805	37594	35913	35787	0.995476324705473
1806	38513	37015	36901	0.99545973998276
1807	41135	40635	40520	0.996768052938988
1808	27352	26346	26258	0.996078056153493
1809	28968	27246	27143	0.994877114973808
1810	35537	34381	34215	0.994599885847555
1811	38687	37811	37589	0.995193035308778
1812	43143	40741	40623	0.996678785158397
1813	31198	30610	30531	0.996613413668763
1814	36768	36395	36285	0.995639270250741
1815	41676	39995	39891	0.996656923766254
1816	45704	44850	44757	0.997421863310025
1817	36412	34156	34059	0.996565013246755
1818	38443	37291	37103	0.995876258615414
1819	35977	33092	32985	0.996663105360985
1820	45906	42711	42607	0.997285095442783
1821	37983	35723	35610	0.996572541497255
1822	37668	37301	37177	0.996536080448099
1823	38791	36505	36421	0.99720621270223
1824	41520	38126	37978	0.995698910810911
1825	38231	37032	36898	0.995840961995479
1826	35194	34234	34077	0.995713221633698
1827	40409	36743	36572	0.995353995121479
1828	47268	44583	44404	0.995905151388109
1829	43992	42528	42429	0.995732237245586
1830	41349	39282	39140	0.996185389162584
1831	39169	36953	36801	0.995538056075057
1832	41417	37119	36964	0.995747626686533
1833	40461	39189	39083	0.996114406708454
1834	39020	36159	36033	0.996201938048396
1835	40408	39650	39535	0.997100510118937
1836	37779	36715	36587	0.996176552679275
1837	36338	32262	32098	0.995910604169108
1838	38041	36639	36485	0.995132884350786
1839	38056	36853	36728	0.996570627062477
1840	40301	37535	37427	0.995700630165965
1841	41884	40314	40204	0.995855674432949
1842	30518	29529	29442	0.99656416438204
1843	35689	34877	34754	0.996192253527338
1844	37632	36143	36021	0.996167022240512
1845	30199	29670	29580	0.996134254967911
1846	39766	38835	38712	0.995751433611007
1847	47707	46326	46178	0.995361166335321
1848	44098	41968	41812	0.995354195347556
1849	39880	34713	34562	0.996023934770584
1850	44244	39499	39335	0.995934444188059
1851	35440	32998	32796	0.994596727339644
1852	36286	35760	35657	0.996684482030808
1853	38478	36204	36094	0.996388996718705
1854	31428	29437	29317	0.995446779768763
1855	38670	36897	36742	0.995199893401466
1856	39216	37896	37787	0.997049385590901
1857	41755	39169	39047	0.996668958262584
1858	38927	37844	37764	0.99556584527661
1859	42093	40632	40523	0.997027070653361
1860	38942	38129	37995	0.996267905028848
1861	38572	36118	35956	0.995683858106239
1862	43830	42377	42266	0.995970516707636
1863	37917	36289	36132	0.995319215361318
1864	40428	39253	39065	0.995954468624204
1865	34867	30578	30440	0.996374996732784
1866	37100	33021	32888	0.995780465631053
1867	35733	30880	30717	0.99551959815442
1868	42055	39826	39716	0.995851743740787
1869	30910	29410	29345	0.996601509029086
1870	39795	37245	37090	0.995163777642403
1871	36683	35236	35132	0.996787494995815
1872	34197	32588	32493	0.996482377737013
1873	41869	39759	39580	0.995275923554479
1874	36405	35227	35114	0.996157620767691
1875	43503	42200	42035	0.995664501323498
1876	36933	34545	34338	0.994474722016536
1877	37295	34455	34347	0.995612899060266
1878	38874	38325	38211	0.996585089751667
1879	33189	31530	31359	0.995724521126385
1880	40573	40226	40131	0.996752958477936
1881	42824	40112	39966	0.995941740518872
1882	38300	34794	34604	0.994980179700061
1883	27806	23788	23683	0.995790117693928
1884	40281	38484	38362	0.995830266610532
1885	42152	39125	39005	0.995569795644927
1886	39230	37779	37644	0.995611408479402
1887	38807	34212	34114	0.997005670847817
1888	26436	22466	22324	0.995402957930433
1889	41491	40023	39911	0.995669917583622
1890	42485	41013	40904	0.995823115991019
1891	50363	49340	49223	0.997311570577599
1892	46136	42567	42406	0.995415582565425
1893	45646	41528	41329	0.995054498906201
1894	41073	38689	38519	0.995673346394887
1895	46179	44409	44313	0.996995128767261
1896	46225	45347	45218	0.996491025392097
1897	46823	44095	43988	0.99655468181694
1898	35914	35170	35024	0.995043859584167
1899	46298	42747	42566	0.995512507494607
1900	30728	29601	29520	0.995550256813875
1901	31521	30714	30632	0.996834109088423
1902	39141	38326	38246	0.996264697819374
1903	36359	33652	33478	0.995564032839995
1904	39098	37153	37024	0.995278605041135
1905	41441	39947	39839	0.995874466279703
1906	32837	31618	31487	0.995483685858227
1907	40213	39106	39041	0.996282363237702
1908	39928	38919	38773	0.996036558468663
1909	36180	33795	33705	0.996995363555194
1910	40092	38623	38428	0.995264023431972
1911	35506	33955	33844	0.996364302534607
1912	27759	22205	22076	0.995097733296008
1913	34768	33217	33112	0.996427014398686
1914	31483	29312	29191	0.996291609767098
1915	40369	39194	39093	0.995824057199312
1916	40020	38382	38242	0.99560366948675
1917	31983	29797	29690	0.99623100065231
1918	41216	40727	40615	0.99721000340597
1919	43426	38256	38024	0.994970314714399
1920	43937	42683	42587	0.995740456703479
1921	33637	32237	32110	0.995011360686189
1922	37879	34879	34730	0.995729001169948
1923	47765	45251	45101	0.995724984844883
1924	48855	45734	45575	0.995431599823151
1925	51746	50910	50791	0.996745892414696
1926	34401	32745	32597	0.995973026089243
1927	44152	41427	41289	0.996229607591546
1928	48283	47208	47063	0.995987253563206
1929	39941	37580	37426	0.995622762738686
1930	31343	30646	30575	0.996858315801862
1931	37453	36005	35890	0.995482086325702
1932	39338	33382	33146	0.99398280858977
1933	43010	39082	38912	0.995315479420725
1934	35800	34850	34739	0.996628983356445
1935	40697	39717	39597	0.995614868645414
1936	34424	30156	30007	0.996177791326166
1937	26440	23628	23520	0.995272281659255
1938	34457	33103	32960	0.994717744795632
1939	41350	39263	39149	0.996089533418653
1940	39012	36208	36034	0.994820831280815
1941	39722	36979	36854	0.995817288610595
1942	34143	33296	33158	0.995118496715963
1943	45009	40729	40559	0.996353794563839
1944	30856	29626	29538	0.996432195302522
1945	37414	36035	35898	0.995594008024079
1946	45954	40901	40798	0.997113200966475
1947	36869	34236	34108	0.995600223560751
1948	44093	41975	41817	0.995715719166182
1949	36345	33960	33766	0.994977304200646
1950	43509	40172	40043	0.995677931717852
1951	36286	32821	32658	0.996101517833011
1952	41067	38895	38790	0.995664047543796
1953	52594	51981	51834	0.99647120055948
1954	39830	38385	38226	0.995391169087559
1955	36347	35256	35194	0.997053777653419
1956	48410	47227	47112	0.996761159069124
1957	44743	43418	43246	0.995396620710491
1958	29631	28279	28162	0.995423209337083
1959	42970	36377	36199	0.995478676023938
1960	38650	36561	36401	0.996067907823958
1961	39600	37878	37754	0.995500513093277
1962	38537	37548	37447	0.995224949793332
1963	38518	35312	35167	0.995829052736827
1964	43132	41598	41463	0.996967854437239
1965	35213	32930	32775	0.995408238179538
1966	92537	50348	49589	0.993252255546182
1967	45276	44765	44698	0.996417147183268
1968	34707	33308	33160	0.995478117092968
1969	43016	42574	42442	0.99628459798627
1970	35382	33120	32992	0.996088045086193
1971	34524	33523	33413	0.996391789238199
1972	39844	37724	37585	0.995680874191064
1973	33787	32771	32699	0.997075134727423
1974	38395	36614	36521	0.996591221352737
1975	41909	39536	39392	0.995793794546274
1976	37765	32520	32297	0.994618222847987
1977	34237	32445	32305	0.995441707712298
1978	33717	31250	31167	0.995714812126812
1979	38356	37222	37091	0.997164479548364
1980	37088	35191	35053	0.995940377116124
1981	28513	28097	28006	0.996668354602395
1982	41978	40566	40441	0.995791678673193
1983	43906	39956	39793	0.994770556323937
1984	40351	38494	38422	0.996608287665084
1985	34630	33343	33263	0.996650898160994
1986	37714	34982	34891	0.995978910233492
1987	42075	39828	39724	0.995695611367352
1988	44019	43466	43358	0.997259269495598
1989	48779	46755	46611	0.996684785399179
1990	31667	30494	30408	0.995758201382503
1991	43749	38339	38181	0.995885904592071
1992	31950	30948	30868	0.996755572671445
1993	40862	37069	36935	0.995604990338862
1994	34815	32882	32745	0.99536916214725
[truncated: 1,686 more rows]
